# Supplementary material for: Germline-targeting HIV-1 Env vaccination induces VRC01-class antibodies with rare insertions
Source: Cell Rep Med. 2023 Apr 11;4(4):101003. doi: 10.1016/j.xcrm.2023.101003 (PMC10140475; doi:10.1016/j.xcrm.2023.101003)
Supplement: Table S4. SOSIP sequences [file mmc5.csv]

>BG505 SOSIP
AENLWVTVYYGVPVWKDAETTLFCASDAKAYETEKHNVWATHACVPTDPNPQEIHLENVTEEFNMWKNNMVEQMHTDIISLWDQSLKPCVKLTPLCVTLQCTNVTNNITDDMRGELKNCSFNMTTELRDKKQKVYSLFYRLDVVQINENQGNRSNNSNKEYRLINCNTSAITQACPKVSFEPIPIHYCAPAGFAILKCKDKKFNGTGPCPSVSTVQCTHGIKPVVSTQLLLNGSLAEEEVMIRSENITNNAKNILVQFNTPVQINCTRPNNNTRKSIRIGPGQAFYATGDIIGDIRQAHCNVSKATWNETLGKVVKQLRKHFGNNTIIRFANSSGGDLEVTTHSFNCGGEFFYCNTSGLFNSTWISNTSVQGSNSTGSNDSITLPCRIKQIINMWQRIG…
>ZM197M SOSIP
MDAMKRGLCCVLLLCGAVFVSPSQEIHARFRRGARMEQLWVTVYYGVPVWKEAKATLFCASDAKAYEKEVRNVWATHACVPTDPNPQEIPLGNVTENFNMWKNDMADQMHEDIISLWDQSLKPCVKLTPLCVTLNCSDATSNTTKNATNTNTTSTDNRNATSNDTEMKGEIKNCTFNITTEVRDRKTKQRALFYKLDVVPLEEEKNSSSKNSSYKEYRLISCNTSTITQACPKVSFDPIPIHYCAPAGYAILKCNNKTFNGTGPCHNVSTVQCTHGIKPVVSTQLLLNGSLAEEEIIIRSENLTDNTKTIIVHLNESVEINCTRPNNNTRKSVRIGPGQWFFATGEIIGDIRQAHCNLSKSNWTTTLKRIEKKLKEHFNNATIKFESSAGGDLEITTHS…
>AMC008 SOSIP
MDAMKRGLCCVLLLCGAVFVSPSQEIHARFRRGARTEKLWVTVYYGVPVWKEATTTLFCASDAKAYDTEVHNVWATHACVPTDPSPQEVILENVTENFNMWTNNMVEQMHEDIISLWDQSLKPCVKLTPLCVTLNCTNELKNTTKTNNSSWGGEMKNCSFNVTTSIRDKVQKEYALFYKLDIVPIDDDNNTSNYRLINCNTSVITQACPKITFEPIPIQFCTPAGFAILKCNNKKFNGKGPCTNVSTVQCTHGIRPVVSTQLLLNGSLAEEEVIIRSDNFTDNAKTIIVQLNESVVINCTRPNNNTRKSINIGPGRAFYTTGEIIGDIRQAHCNLSRTQWNNTLKQIAIKLREQFENKTIVFNQSSGGDPEIVMHSFNCGGEFFYCNTTKLFNSTWNDT…
>BG505 N276D SOSIP
AENLWVTVYYGVPVWKDAETTLFCASDAKAYETEKHNVWATHACVPTDPNPQEIHLENVTEEFNMWKNNMVEQMHTDIISLWDQSLKPCVKLTPLCVTLQCTNVTNNITDDMRGELKNCSFNMTTELRDKKQKVYSLFYRLDVVQINENQGNRSNNSNKEYRLINCNTSAITQACPKVSFEPIPIHYCAPAGFAILKCKDKKFNGTGPCPSVSTVQCTHGIKPVVSTQLLLNGSLAEEEVMIRSEDITNNAKNILVQFNTPVQINCTRPNNNTRKSIRIGPGQAFYATGDIIGDIRQAHCNVSKATWNETLGKVVKQLRKHFGNNTIIRFANSSGGDLEVTTHSFNCGGEFFYCNTSGLFNSTWISNTSVQGSNSTGSNDSITLPCRIKQIINMWQRIG…
>GT1.2
MDAMKRGLCCVLLLCGAVFVSPSQEIHARFRRGARAENLWVTVYYGVPVWKDAETTLFCASDAKAYETKKHNVWATHACVPTDPNPQEIHLENVTEEFNMWKNNMVEQMHTDIISLWDQSLKPCVKLTPLCVTLQCTNVTNNITDDMRGELKNCSFNMTTELRDKRQKVHALFYKLDIVPINENQNTSYRLINCNTAAITQACPKVSFEPIPIHYCAPAGFAILKCKDKKFNGTGPCPSVSTVQCTHGIKPVVSTQLLLNGSLAEEEVMIRSEDIRDNAKNILVQFNTPVQINCTRPNNNTRKSIRIGPGQWFYATGDIIGDIRQAHCNVSKATWNETLGKVVKQLRKHFGNNTIIRFANSSGGDLEVTTHSFNCGGEFFYCDTSGLFNSTWISNTSVQ…
>AMC008-GT1
MDAMKRGLCCVLLLCGAVFVSPSQEIHARFRRGARTEKLWVTVYYGVPVWKEATTTLFCASDAKAYDTEVRNVWATHACVPTDPSPQEVILENVTENFNMWTNNMVEQMHEDIISLWDQSLKPCVKLTPLCVTLNCTNELKNTTKTNNSSWGGEMKNCSFNVTTSIRDKRQKVHALFYKLDIVPIDDDNNTSYRLINCNTAVITQACPKITFEPIPIQFCTPAGFAILKCNNKKFNGKGPCTNVSTVQCTHGIRPVVSTQLLLNGSLAEEEVIIRSEDIRNNAKTIIVQLNESVVINCTRPNNNTRKSINIGPGRWFYTTGEIIGDIRQAHCNLSRTQWNNTLKQIAIKLREQFENKTIVFNQSSGGDPEIVMHSFNCGGEFFYCDTTKLFNSTWNDTD…
>Q23 SOSIP
MDAMKRGLCCVLLLCGAVFVSPSQEIHARFRRGARVENLWVTVYYGVPVWRDADTTLFCASDAKAYETKKHNVWATHCCVPTDPNPQEIHLDNVTEKFNMWKNNMVEQMHTDIISLWDQSLKPCVKLTPLCVTLHCTNVTSVNTTGDREGLKNCSFNMTTELRDKRQKVHALFYKLDIVPINENQNTTYRLICNTAAITQACPKVSFEPIPIHYCTPAGFAILKCKDEGFNGTGLCKNVSTVQCTHGIKPVVSTQLLLNGSLAEKNITIRSEDIRNNAKIIIVQLVQPVTIKCIRPNNNTRKSIRIGPGQWFYATGDIIGDIRQAHCNVTRSRWNKTLQEVAEKLRTYFGNKTIIFANSSGGDLEITTHSFNCGGEFFYCDTSGLFNSTWYVNSTWNDT…
>DU422 SOSIP
MDAMKRGLCCVLLLCGAVFVSPSQEIHARFRRGARAAKKWVTVYYGVPVWKDAETTLFCASDAKAYDTEKRNVWATHCCVPTDPNPQEIVLENVTENFNMWKNDMVDQMHEDIISLWDQSLKPCVKLTPLCVTLNCKNVNISANANATATLNSSMNGEIKNCSFNTTTELRDKKQKVYALFYKPDVVPLNGGEHNETGEYRLINCNSSTITQACPKVSFDPIPIHYCAPAGYAILKCNNKTFNGTGPCNNVSTVQCTHGIKPVVSTQLLLNGSLAEEEIIVRSENLTNNIKTIIVHLNKSVEINCTRPNNNTVKSVRIGPGQWFYYTGEIIGDIREAHCNISRETWNSTLIQVKEKLREHYNKTIKFEQSSGGDLEVTTHSFNCRGEFFYCNTTKLFNE…
>I53-50 A component - directly ligated to sequences above
GSGGSGGSGGSGGSEKAAKAEEAARKMEELFKKHKIVAVLRANSVEEAIEKAVAVFAGGVHLIEITFTVPDADTVIKALSVLKEKGAIIGAGTVTSVEQCRKAVESGAEFIVSPHLDEEISQFCKEKGVFYMPGVMTPTELVKAMKLGHTILKLFPGEVVGPQFVKAMKGPFPNVKFVPTGGVNLDNVCEWFKAGVLAVGVGSALVKGTPDEVREKAKAFVEKIRGCTE
